# Supplementary material for: SCF-Fbxo42 promotes synaptonemal complex assembly by downregulating PP2A-B56
Source: J Cell Biol. 2020 Dec 31;220(2):e202009167. doi: 10.1083/jcb.202009167 (PMC7780726; doi:10.1083/jcb.202009167)
Supplement: Table S1 — lists phenotypes of lines expressing shRNA or a GFP-tagged protein. [file JCB_202009167_TableS1.xlsx]

## Sheet: Folha1
								SC morphology in different stages
	Strain name	Gene	Ovaries size	Egg chambers	Nurse cells chromatin	Karyosome	Observations	2a	2b	1,2	3,4	5,6	Observations	Fertility	Plasmid name	21 nucleotide base pairs for shRNA design
RNAi of SCF components using MVD1: F-box proteins	PS49	CG5003	small ovaries	normal	normal	spherical	Most karyosomes are spherical, however some show a thread like shape and nurse cells show the same phenotype	Filamentous	Filamentous	Filamentous	Filamentous	Fragmented	Sometimes fragmented in stage 2-3	Fertile	pPS49	CCAGGGTTGTACAGCTTAAAG
	BDSC 51408	CG5003	small ovaries	Severe oogenesis defects at early stages	could not be analysed									Fertile
	PS51	Skp2	normal	normal	normal	abnormal	Elongated karyosome in later stages	Filamentous	Filamentous	Filamentous	Filamentous	Fragmented	like WT	Fertile	pPS51	CCAGCGACGACAACTCAAATG
	BDSC 34807	Skp2	normal	normal	normal	spherical	like WT	Filamentous	Filamentous	Filamentous	Filamentous	Fragmented	like WT	Fertile
	PS52	Slmb	tiny ovaries	Severe oogenesis defects, fewer early stages	abnormal	abnormal	Karyosome disrupted, sometimes two karyosomes present	Filamentous/Fragmented	Fragmented	Fragmented	Spotty	Spotty	Defective, early stages (2a, 2b) are normal but the SC prematurely dissasembles from stage 1	Sterile	pPS52	GGTGCGCAAGAAAGACTCATC
	BDSC 33898	Slmb	small ovaries	normal	normal	abnormal	Karyosome abnormal with the chromatin dispersed	Filamentous/Fragmented	Filamentous/Fragmented	Fragmented	Fragmented/Spotty	Spotty	Defective, early stages (2a, 2b) look fine but it prematurely dissasembles from stage 1	Reduced fertility less larvae, pupae and adults
	PS40	Morgue	small ovaries	normal	normal	spherical	Most of the karyosomes are spherical, however some show a thread like shape and nurse cells show the same phenotype	Filamentous	Filamentous	Filamentous	Filamentous	Fragmented	like WT	Fertile	pPS40	GGAGCAGTTGCTAAAGGAACT
	PS44	Morgue	normal	normal	Defective, looks like threads	slightly abnormal	High percentage of slightly abnormal karyosomes (the main spherical structure is maintained)	Filamentous	Filamentous	Filamentous	Fragmented/Spotty	Spotty	In 50% of stages 3-4 the SC is spotty, more frequently than expected	Fertile	pPS44	GCAGCAGAAACATTGTCAACA
	PS43	CG6758	normal	normal	normal	abnormal	All karyosomes abnormal with the chromatin dispersed	Fragmented	Fragmented	Spotty	Spotty	Diffuse	Defective, premature dissasembly of the SC and fragmented from region2a	Sterile	pPS43	GGAGCACTATTATCCTTTATT
	PS76	CG6758	normal	normal	normal	abnormal	Karyosomes shows chromatin dispersed	Filamentous/Fragmented	Filamentous	Filamentous/Fragmented	Fragmented	Diffuse	Premature disassembly of the SC, weaker phenotype than observed in other CG6758 RNAi	Sterile	pPS84	GCTACTGTTTATGTTATAATT
	PS77	CG6758	normal	normal	normal	abnormal	Karyosomes shows chromatin dispersed	Fragmented	Fragmented	Fragmented	Spotty	Diffuse	Defective, premature dissasembly of the SC and fragmented from region2a	Sterile	pPS85	AGATCAAAGACGATTTCAATG
	PS47	Fbw5	normal	Germarium looks smaller, the other stages same as WT	normal	spherical	Some weak defects at stage 3	Filamentous	Filamentous	Filamentous	Filamentous	Fragmented	like WT	Fertile	pPS47	GGGAGATTGCTGTATTCTATT
	BDSC 43250	Fbw5	normal	normal	normal	spherical	like WT	Filamentous	Filamentous	Filamentous	Filamentous	Fragmented	like WT	Fertile
	PS48	Ago	normal	From stage 7 extra number of nurse cells/ nurse cells bigger than normal	Nurse cells chromatin show some defects	spherical	like WT	Filamentous	Filamentous	Filamentous	Filamentous	Fragmented	like WT	Reduced fertility less larvae, pupae and adults	pPS48	GCCTTTGTATCTATGTCAACG
	BDSC 34802	Ago	normal	normal	normal	spherical	like WT	Filamentous	Filamentous	Filamentous	Filamentous	Fragmented	like WT	Fertile
	PS34	FSN	normal	normal	normal	spherical	like WT	Filamentous	Filamentous	Filamentous	Filamentous	Fragmented	like WT	Fertile	pPS34	CGAGGAATGTGTACATTAAGC
	PS42	FSN	normal	normal	normal	spherical	like WT	Filamentous	Filamentous	Filamentous	Filamentous	Fragmented	like WT	Fertile	pPS42	CCTTGTCGTTCGAGAAGAACT
	PS35	CG5961	normal	normal	normal	spherical	like WT	Filamentous	Filamentous	Filamentous	Filamentous	Fragmented	like WT	Fertile	pPS35	GGTTCTACGAGCAGCAGAAGC
	PS45	CG5961	normal	normal	normal	spherical	like WT	Filamentous	Filamentous	Filamentous	Filamentous	Fragmented	like WT	Fertile	pPS45	GCAACGATGTCAGCAAGAAGT
	PS33	CG13088	normal	normal	normal	spherical	like WT	Filamentous	Filamentous	Filamentous	Filamentous	Fragmented	like WT	Fertile	pPS33	GGATAGATATACTAAAGTACC
	PS37	CG13088	normal	normal	normal	spherical	like WT	Filamentous	Filamentous	Filamentous	Filamentous	Fragmented	like WT	Fertile	pPS37	GAAGATGTTTGGATAGATATA
	PS38	CG2247	normal	normal	normal	spherical	like WT	Filamentous	Filamentous	Filamentous	Filamentous	Fragmented	like WT	Fertile	pPS38	GGAACAAGAGGTTGTTGTAAT
	PS41	CG2247	normal	normal	normal	spherical	like WT	Filamentous	Filamentous	Filamentous	Filamentous	Fragmented	like WT	Fertile	pPS41	AGTGGAAGTCGACAAGTTAAG
	PS32	CG13766	normal	normal	normal	spherical	like WT	Filamentous	Filamentous	Filamentous	Filamentous	Fragmented	like WT	Fertile	pPS32	GGTGGTGAGCTACCACAAAGT
	PS36	CG13766	normal	normal	normal	spherical	like WT	Filamentous	Filamentous	Filamentous	Filamentous	Fragmented	like WT	Fertile	pPS36	CGATGACTGTGTATGCAATAT
	PS46	Kdm2	normal	normal	normal	spherical	like WT	Filamentous	Filamentous	Filamentous	Filamentous	Fragmented	like WT	Fertile	pPS46	GCAGAAAGACCGTCTGCTAAA
	BDSC 33699	Kdm2	normal	normal	normal	spherical	like WT	Filamentous	Filamentous	Filamentous	Filamentous	Fragmented	like WT	Fertile
	PS50	Fbl6	normal	normal	normal	spherical	like WT	Filamentous	Filamentous	Filamentous	Filamentous	Fragmented	like WT	Fertile	pPS50	GCGAAATCAGCGACAACAAGA
	BDSC 43262	Fbl6	normal	normal	normal	spherical	like WT	Filamentous	Filamentous	Filamentous	Filamentous	Fragmented	like WT	Fertile
	BDSC 51680	Rca1	small ovaries	Some oogenesis defects	nurse cells chromatin show some defects	abnormal	Karyosome disrupted	Filamentous	Filamentous	Filamentous	Filamentous	Fragmented	like WT	Reduced fertility
	BDSC 63598	Rca1	normal	normal	normal	abnormal	low frequency of disrupted karyosome	Filamentous	Filamentous	Filamentous	Filamentous	Fragmented	like WT	Reduced fertility
	BDSC 43260	CG8490	normal	normal	normal	spherical	like WT	Filamentous	Filamentous	Filamentous	Filamentous	Fragmented	like WT	Fertile
RNAi of SCF components using MVD1: Roc1a	PS78	Roc1a	normal	normal	normal	Spherical	like WT	Filamentous	Filamentous	Filamentous	Filamentous	Fragmented	ocasionally fragmented nuclei from stage 2	Fertile	pPS107	GGTTGTTCAGATATATGAAAG
	PS79	Roc1a	normal	normal	normal	Spherical	like WT	Filamentous	Filamentous	Filamentous	Filamentous	Fragmented	ocasionally fragmented nuclei from stage 2	Fertile	pPS108	GCGTGTATAAGACAGTTTACA
	BDSC 32362	Roc1a	normal	normal	normal	Spherical	like WT	Filamentous	Filamentous	Filamentous	Filamentous	Fragmented	ocasionally fragmented nuclei from stage 2	Fertile
Expression of GFP-tagged PP2A subunits using MVD1	PS84	GFP-wdb	normal	normal	normal	Spherical	like WT	Filamentous	Filamentous	Filamentous	Filamentous	Fragmented	like WT	Fertile
	PS28	GFP-wrd	normal	normal	normal	Spherical	like WT	Filamentous/Fragmented	Filamentous	Fragmented/Spotty	Spotty	Diffuse	The SC disassembles earlier than WT. Very clear from stage 2 with appearance of spotty pattern	Reduced fertility
	PS81	GFP-tws	normal	normal	normal	Spherical	like WT	Filamentous	Filamentous	Filamentous	Filamentous	Fragmented	like WT	Fertile
	PS82	GFP-mts	normal	normal	normal	Spherical	like WT	Filamentous	Filamentous	Filamentous	Filamentous	Fragmented	like WT	Fertile
	PS83	GFP-PP2A-29B	normal	normal	normal	Spherical	like WT	Filamentous	Filamentous	Filamentous	Filamentous	Fragmented	like WT	Fertile
Expression of GFP-tagged 14-3-3 using MVD1	PS85	GFP-14-3-3 ε	normal	normal	normal	Spherical	like WT	Filamentous	Filamentous	Filamentous	Filamentous	Fragmented	like WT	Fertile
	PS86	GFP-14-3-3 ζ	normal	normal	normal	Spherical	like WT	Filamentous	Filamentous	Filamentous	Filamentous	Fragmented	like WT	Fertile
